# Supplementary material for: Mandatory large-scale food fortification programmes can reduce the estimated prevalence of inadequate zinc intake by up to 50% globally
Source: Nat Food. 2024 Jun 19;5(7):625–37. doi: 10.1038/s43016-024-00997-w (PMC11272573; doi:10.1038/s43016-024-00997-w)
Supplement: Supplementary file 3 — Statistical source data. [file 43016_2024_997_MOESM3_ESM.xlsx]

## Sheet: Fig 1A
Country	Country code	Zinc Public Health Problem	Estimated prevalence of inadequate zinc intake (%)
Antigua and Barbuda	28	no	8.14951
Saint Vincent and the Grenadines	670	no	8.40042
Grenada	308	no	9.32598
Saint Lucia	662	no	7.1244
Bahamas	44	no	6.45617
Barbados	52	no	10.1825
Belize	84	no	16.1788
Guyana	328	no	9.4621
Suriname	740	no	16.7819
Trinidad and Tobago	780	no	13.2242
Panama	591	no	5.01415
Jamaica	388	no	14.2264
Bolivia (Plurinational State of)	68	no	7.91662
Dominican Republic	214	no	11.9572
Cuba	192	no	12.8907
Nicaragua	558	no	26.7042
El Salvador	222	no	29.6714
Honduras	340	no	31.6442
Peru	604	no	16.8554
Venezuela (Bolivarian Republic of)	862	no	23.3664
Mongolia	496	no	1.84236
Turkmenistan	795	no	3.60568
Armenia	51	no	12.1288
Kyrgyzstan	417	no	6.44765
Kazakhstan	398	no	2.6475
Kuwait	414	no	15.108
Jordan	400	no	7.25167
Oman	512	no	17.5981
Georgia	268	no	24.2934
Libyan Arab Jamahiriya	434	no	19.1924
Tajikistan	762	no	14.9052
Uzbekistan	860	no	4.33949
Lebanon	422	no	21.8151
Tunisia	788	no	14.7353
Azerbaijan	31	no	17.5719
United Arab Emirates	784	no	22.3792
Syrian Arab Republic	760	no	22.7722
Algeria	12	no	12.322
Morocco	504	no	16.5291
Iraq	368	no	20.1827
Saudi Arabia	682	no	25.7081
Egypt	818	no	9.5372
Turkey	792	no	17.6642
Montenegro	499	no	4.8889
Estonia	233	no	7.96675
Albania	8	no	5.69518
Latvia	428	no	9.66064
Lithuania	440	no	6.66741
Slovenia	705	no	13.4619
North Macedonia	807	no	13.5084
Croatia	191	no	7.32
Bosnia and Herzegovina	70	no	11.7612
Hungary	348	no	6.92273
Belarus	112	no	7.2621
Republic of Moldova	498	no	17.661
Serbia	688	no	8.45166
Slovakia	703	no	13.9735
Bulgaria	100	no	12.9706
Czechia	203	no	8.8442
Romania	642	no	7.82284
Poland	616	no	8.46453
Ukraine	804	no	11.141
Russian Federation	643	no	6.1138
China	156	no	6.63827
Samoa	882	no	3.70492
Kiribati	296	no	11.5126
Solomon Islands	90	no	2.71542
French Polynesia	258	no	7.14711
New Caledonia	540	no	7.11893
Fiji	242	no	4.04289
Vanuatu	548	no	14.1326
Lao People's Democratic Republic	418	no	11.0858
Papua New Guinea	598	no	13.4441
Malaysia	458	no	12.7081
Myanmar	104	no	10.3588
Sri Lanka	144	no	35.2105
Democratic People's Republic of Korea	408	no	41.7502
Thailand	764	no	17.7427
Iceland	352	no	2.83441
Luxembourg	442	no	5.56589
Malta	470	no	7.9894
Cyprus	196	no	10.0737
Ireland	372	no	4.63332
Finland	246	no	5.06528
New Zealand	554	no	7.06503
Norway	578	no	6.50373
Denmark	208	no	6.44673
Israel	376	no	4.9401
Switzerland	756	no	5.44578
Sweden	752	no	6.32584
Portugal	620	no	6.58235
Austria	40	no	8.16638
Belgium	56	no	7.40576
Greece	300	no	8.62315
Netherlands	528	no	6.17965
Australia	36	no	4.6253
Spain	724	no	6.67552
France	250	no	5.10564
Canada	124	no	9.30487
United Kingdom of Great Britain and Northern Ireland	826	no	5.92601
Italy	380	no	7.33209
Republic of Korea	410	no	9.98343
Germany	276	no	9.31805
United States of America	840	no	5.80354
Japan	392	no	17.6055
Uruguay	858	no	5.66963
Argentina	32	no	2.01784
Chile	152	no	5.4718
Paraguay	600	no	15.4544
Brazil	76	no	6.18404
Seychelles	690	no	13.0665
Djibouti	262	no	3.18803
Sao Tome and Principe	678	no	30.0679
Cabo Verde	132	no	20.6122
Mauritius	480	no	16.2722
Liberia	430	no	5.14693
Gabon	266	no	12.9759
Guinea-Bissau	624	no	22.3584
Mauritania	478	no	10.9662
Central African Republic	140	no	10.784
Namibia	516	no	21.395
Gambia	270	no	30.554
Congo	178	no	14.3323
Togo	768	no	12.2477
Sierra Leone	694	no	22.5677
Benin	204	no	16.0251
Guinea	324	no	14.9559
Sudan	736	no	6.08377
Mali	466	no	18.4686
Ghana	288	no	12.3645
Uganda	800	no	11.331
Niger	562	no	21.6704
Madagascar	450	no	20.7239
Angola	24	no	18.313
Costa Rica	188	yes	11.1088
Ecuador	218	yes	11.4838
Haiti	332	yes	29.0757
Colombia	170	yes	9.31987
Guatemala	320	yes	28.4905
Mexico	484	yes	14.5308
Yemen	887	yes	25.8723
Iran (Islamic Republic of)	364	yes	23.3464
Maldives	462	yes	25.9307
Timor-Leste	626	yes	21.5147
Cambodia	116	yes	19.2121
Viet Nam	704	yes	5.66224
Philippines	608	yes	11.1511
Indonesia	360	yes	14.1186
Afghanistan	4	yes	4.8653
Nepal	524	yes	20.1534
Bangladesh	50	yes	24.3903
Pakistan	586	yes	19.7016
India	356	yes	29.2484
Comoros	174	yes	28.1696
Eswatini	748	yes	25.1751
Botswana	72	yes	27.4203
Lesotho	426	yes	34.2281
Cameroon	120	yes	7.35722
Rwanda	646	yes	25.8165
Burundi	108	yes	30.9444
Malawi	454	yes	20.4518
Senegal	686	yes	24.3872
South Africa	710	yes	7.24134
Mozambique	508	yes	15.3777
Kenya	404	yes	9.28585
Zimbabwe	716	yes	33.0918
Chad	148	yes	33.1469
Zambia	894	yes	36.9218
Burkina Faso	854	yes	35.2125
Côte d'Ivoire	384	yes	28.2795
United Republic of Tanzania	834	yes	16.6725
Ethiopia	231	yes	10.2222
Nigeria	566	yes	9.1477
Democratic Republic of the Congo	180	yes	38.7605

## Sheet: Fig 1B
Country	Country code	Zinc Public Health Problem	Estimated prevalence of inadequate zinc intake (%)
Antigua and Barbuda	28	no	8.14951
Saint Vincent and the Grenadines	670	no	8.40042
Grenada	308	no	9.32598
Saint Lucia	662	no	7.1244
Bahamas	44	no	6.45617
Barbados	52	no	10.1825
Belize	84	no	16.1788
Guyana	328	no	9.4621
Suriname	740	no	16.7819
Trinidad and Tobago	780	no	13.2242
Panama	591	no	5.01415
Jamaica	388	no	14.2264
Bolivia (Plurinational State of)	68	no	7.91662
Dominican Republic	214	no	11.9572
Cuba	192	no	12.8907
Nicaragua	558	no	26.7042
El Salvador	222	no	29.6714
Honduras	340	no	31.6442
Peru	604	no	16.8554
Venezuela (Bolivarian Republic of)	862	no	23.3664
Mongolia	496	no	1.84236
Turkmenistan	795	no	3.60568
Armenia	51	no	12.1288
Kyrgyzstan	417	no	6.44765
Kazakhstan	398	no	2.6475
Kuwait	414	no	15.108
Jordan	400	no	7.25167
Oman	512	no	17.5981
Georgia	268	no	24.2934
Libyan Arab Jamahiriya	434	no	19.1924
Tajikistan	762	no	14.9052
Uzbekistan	860	no	4.33949
Lebanon	422	no	21.8151
Tunisia	788	no	14.7353
Azerbaijan	31	no	17.5719
United Arab Emirates	784	no	22.3792
Syrian Arab Republic	760	no	22.7722
Algeria	12	no	12.322
Morocco	504	no	16.5291
Iraq	368	no	20.1827
Saudi Arabia	682	no	25.7081
Egypt	818	no	9.5372
Turkey	792	no	17.6642
Montenegro	499	no	4.8889
Estonia	233	no	7.96675
Albania	8	no	5.69518
Latvia	428	no	9.66064
Lithuania	440	no	6.66741
Slovenia	705	no	13.4619
North Macedonia	807	no	13.5084
Croatia	191	no	7.32
Bosnia and Herzegovina	70	no	11.7612
Hungary	348	no	6.92273
Belarus	112	no	7.2621
Republic of Moldova	498	no	17.661
Serbia	688	no	8.45166
Slovakia	703	no	13.9735
Bulgaria	100	no	12.9706
Czechia	203	no	8.8442
Romania	642	no	7.82284
Poland	616	no	8.46453
Ukraine	804	no	11.141
Russian Federation	643	no	6.1138
China	156	no	6.63827
Samoa	882	no	3.70492
Kiribati	296	no	11.5126
Solomon Islands	90	no	2.71542
French Polynesia	258	no	7.14711
New Caledonia	540	no	7.11893
Fiji	242	no	4.04289
Vanuatu	548	no	14.1326
Lao People's Democratic Republic	418	no	11.0858
Papua New Guinea	598	no	13.4441
Malaysia	458	no	12.7081
Myanmar	104	no	10.3588
Sri Lanka	144	no	35.2105
Democratic People's Republic of Korea	408	no	41.7502
Thailand	764	no	17.7427
Iceland	352	no	2.83441
Luxembourg	442	no	5.56589
Malta	470	no	7.9894
Cyprus	196	no	10.0737
Ireland	372	no	4.63332
Finland	246	no	5.06528
New Zealand	554	no	7.06503
Norway	578	no	6.50373
Denmark	208	no	6.44673
Israel	376	no	4.9401
Switzerland	756	no	5.44578
Sweden	752	no	6.32584
Portugal	620	no	6.58235
Austria	40	no	8.16638
Belgium	56	no	7.40576
Greece	300	no	8.62315
Netherlands	528	no	6.17965
Australia	36	no	4.6253
Spain	724	no	6.67552
France	250	no	5.10564
Canada	124	no	9.30487
United Kingdom of Great Britain and Northern Ireland	826	no	5.92601
Italy	380	no	7.33209
Republic of Korea	410	no	9.98343
Germany	276	no	9.31805
United States of America	840	no	5.80354
Japan	392	no	17.6055
Uruguay	858	no	5.66963
Argentina	32	no	2.01784
Chile	152	no	5.4718
Paraguay	600	no	15.4544
Brazil	76	no	6.18404
Seychelles	690	no	13.0665
Djibouti	262	no	3.18803
Sao Tome and Principe	678	no	30.0679
Cabo Verde	132	no	20.6122
Mauritius	480	no	16.2722
Liberia	430	no	5.14693
Gabon	266	no	12.9759
Guinea-Bissau	624	no	22.3584
Mauritania	478	no	10.9662
Central African Republic	140	no	10.784
Namibia	516	no	21.395
Gambia	270	no	30.554
Congo	178	no	14.3323
Togo	768	no	12.2477
Sierra Leone	694	no	22.5677
Benin	204	no	16.0251
Guinea	324	no	14.9559
Sudan	736	no	6.08377
Mali	466	no	18.4686
Ghana	288	no	12.3645
Uganda	800	no	11.331
Niger	562	no	21.6704
Madagascar	450	no	20.7239
Angola	24	no	18.313
Costa Rica	188	yes	1.57894
Ecuador	218	yes	2.16339
Haiti	332	yes	1.5625
Colombia	170	yes	1.83829
Guatemala	320	yes	7.28713
Mexico	484	yes	2.45998
Yemen	887	yes	1.33612
Iran (Islamic Republic of)	364	yes	2.26356
Maldives	462	yes	2.14901
Timor-Leste	626	yes	1.42567
Cambodia	116	yes	14.8469
Viet Nam	704	yes	3.47883
Philippines	608	yes	1.78833
Indonesia	360	yes	6.38478
Afghanistan	4	yes	2.08238
Nepal	524	yes	2.65405
Bangladesh	50	yes	3.40627
Pakistan	586	yes	4.06352
India	356	yes	5.65877
Comoros	174	yes	1.18161
Eswatini	748	yes	2.3343
Botswana	72	yes	1.46119
Lesotho	426	yes	2.0186
Cameroon	120	yes	1.6556
Rwanda	646	yes	9.69675
Burundi	108	yes	23.7616
Malawi	454	yes	8.71958
Senegal	686	yes	1.43086
South Africa	710	yes	1.39294
Mozambique	508	yes	1.53169
Kenya	404	yes	1.94906
Zimbabwe	716	yes	2.3048
Chad	148	yes	28.0929
Zambia	894	yes	4.48701
Burkina Faso	854	yes	8.39639
Côte d'Ivoire	384	yes	1.44744
United Republic of Tanzania	834	yes	3.35124
Ethiopia	231	yes	3.49957
Nigeria	566	yes	1.91341
Democratic Republic of the Congo	180	yes	16.1144
